# Supplementary material for: Chemical Composition and Biological Activities of Lagopsis supina Extract: Antioxidant, Adipogenic, and Ani-Inflammatory Effects
Source: Pharmaceuticals (Basel). 2025 Jan 23;18(2):150. doi: 10.3390/ph18020150 (PMC11860115; doi:10.3390/ph18020150)
Supplement: Supplementary file 1 [file pharmaceuticals-18-00150-s001.zip]

Archive with 1 entries (1 files):
- pharmaceuticals-3426218-supplementary.pdf
